# Supplementary material for: MALAT1 as a Regulator of the Androgen-Dependent Choline Kinase A Gene in the Metabolic Rewiring of Prostate Cancer
Source: Cancers (Basel). 2022 Jun 12;14(12):2902. doi: 10.3390/cancers14122902 (PMC9221206; doi:10.3390/cancers14122902)
Supplement: Supplementary file 1 [file cancers-14-02902-s001.zip]

Archive with 1 entries (1 files):
- cancers-1705374-supplementary.pdf
